# Supplementary material for: Machine Learning-Assisted Multi-Property Prediction and Sintering Mechanism Exploration of Mullite–Corundum Ceramics
Source: Materials (Basel). 2025 Mar 20;18(6):1384. doi: 10.3390/ma18061384 (PMC11943972; doi:10.3390/ma18061384)
Supplement: Supplementary file 1 [file materials-18-01384-s001.zip]

Archive with 1 entries (1 files):
- materials-3521581-supplementary.pdf
